# Supplementary material for: Honeycomb Enhances the Egg-Laying Capacity of Laying Hens by Modulating Ovarian Function and Yolk Precursor Synthesis
Source: Animals (Basel). 2026 Jul 1;16(13):2016. doi: 10.3390/ani16132016 (PMC13360416; doi:10.3390/ani16132016)
Supplement: Supplementary file 1 [file animals-16-02016-s001.zip]

Archive with 1 entries (1 files):
- animals-4381235-supplementary.pdf
